# Supplementary material for: Automatic Cancer Cell Taxonomy Using an Ensemble of Deep Neural Networks
Source: Cancers (Basel). 2022 Apr 29;14(9):2224. doi: 10.3390/cancers14092224 (PMC9100154; doi:10.3390/cancers14092224)
Supplement: Supplementary file 1 [file cancers-14-02224-s001.zip]

Archive with 1 entries (1 files):
- cancers-1459165-supplementary.pdf
